# Supplementary material for: Astaxanthin n-Octanoic Acid Diester Ameliorates Insulin Resistance and Modulates Gut Microbiota in High-Fat and High-Sucrose Diet-Fed Mice
Source: Int J Mol Sci. 2020 Mar 20;21(6):2149. doi: 10.3390/ijms21062149 (PMC7139465; doi:10.3390/ijms21062149)
Supplement: Supplementary file 1 [file ijms-21-02149-s001.zip]

Archive with 5 entries (4 files):
- Supplementary Files/
- Supplementary Files/Figure S1.docx
- Supplementary Files/Table S1.xlsx
- Supplementary Files/Table S2.docx
- Supplementary Files/Table S3.docx
